# Supplementary material for: The Interaction Effect between Blood Stasis Constitution and Atherosclerotic Factors on Cognitive Impairment in Elderly People
Source: Evid Based Complement Alternat Med. 2018 Nov 11;2018:8914090. doi: 10.1155/2018/8914090 (PMC6252209; doi:10.1155/2018/8914090)
Supplement: Supplementary Materials — Two short descriptions for appendixes are as follows. Appendix 1-MMSE-Form. The MMSE is a brief, quantitative measure of cognitive status in adults. It can be used to screen for cognitive impairment, to estimate the severity of cognitive impairment at a given point in time, to follow the course of cognitive changes in an individual over time, and to document an individual's response to treatment. Appendix 2-Constitution in TCM Questionnaire(33). The “English version Constitution in Traditional Chinese Medicine Questionnaire” is an effective research tool to carry out a large-scale research. It also can be used as a physical fitness assessment tool on foreigners. [file 8914090.f1.zip]

Archive with 2 entries (2 files):
- Appendix 1-MMSE-Form.pdf
- Appendix 2-Constitution in TCM Questionnaire(33).pdf
